# Supplementary material for: Theoretical Investigation of Delafossite-Cu2ZnSnO4 as a Promising Photovoltaic Absorber
Source: Nanomaterials (Basel). 2023 Dec 10;13(24):3111. doi: 10.3390/nano13243111 (PMC10745759; doi:10.3390/nano13243111)
Supplement: Supplementary file 1 [file nanomaterials-13-03111-s001.zip]

Archive with 1 entries (1 files):
- nanomaterials-2754319-supplementary.pdf
